# Supplementary material for: Selective Area Epitaxy of Quasi-1-Dimensional Topological Nanostructures and Networks
Source: Nanomaterials (Basel). 2023 Jan 15;13(2):354. doi: 10.3390/nano13020354 (PMC9863233; doi:10.3390/nano13020354)
Supplement: Supplementary file 1 [file nanomaterials-13-00354-s001.zip]

Archive with 1 entries (1 files):
- nanomaterials-2164300-SI.pdf
